# Supplementary material for: Multi-Strain Infections and ‘Relapse’ of Leucocytozoon sabrazesi Gametocytes in Domestic Chickens in Southern China
Source: PLoS One. 2014 Apr 11;9(4):e94877. doi: 10.1371/journal.pone.0094877 (PMC3984278; doi:10.1371/journal.pone.0094877)
Supplement: Table S1 — Surveys of Leucocytooon infections in domestic chickens from seven locations in China. (XLSX) [file pone.0094877.s004.xlsx]

## Sheet: Sheet
Sampling site: Zhangzhou			Sampling site: Zhangzhou			Sampling site: Haicang			Sampling site: Haicang			Sampling site: Haicang			Sampling site: Haicang			Sampling site: Fuzhou			Sampling site: Fuzhou			Sampling site: Ganzhou			Sampling site: Ruijin			Sampling site: Dazhou			Sampling site: Binzhou
Date: 11-Dec-2012			Date: 25-Aug-2013			Date: 23-Mar-2013			Date: 01-Apr-2013			Date: 05-Jul-2013			Date: 26-Oct-2013			Date: 29-Mar-2013			Date: 11-Oct-2013			Date: 09-Feb-2013			Date: 10-Mar-2013			Date: 08-Feb-2013			Date: 16-Feb-2013
Sample No.	‰ Gam.		Sample No.	‰ Gam.		Sample No.	‰ Gam.		Sample No.	‰ Gam.		Sample No.	‰ Gam.		Sample No.	‰ Gam.		Sample No.	‰ Gam.		Sample No.	‰ Gam.		Sample No.	‰ Gam.		Sample No.	‰ Gam.		Sample No.	‰ Gam.		Sample No.	‰ Gam.
#1	0.17		#1	0		#1	0.67		#1	1		#1	2.2		#1	0.18		#1	0		#1	0		#1	0.17		#1	0		#1	0		#1	0
#2	0		#2	0		#2	1.2		#2	0		#2	2.69		#2	0.07		#2	0		#2	0		#2	0		#2	0		#2	0		#2	0
#3	0.16		#6	0.6		#3	0.44		#3	0.17		#3	0.22		#3	0.03		#3	0		#3	0		#3	0.06		#3	0		#3	0		#3	0
#4	0		#7	2.87		#4	0.9					#4	0.19		#4	0.15		#4	0		#4	0		#4	0		#4	0		#4	0		#4	0
#5	<0.01		#8	0.03		#5	0					#5	0.12		#5	0.9		#5	0		#5	0		#5	0.14		#5	0		#5	0		#5	0
#6	0		#9	0.27		#6	0					#6	0.11		#6	0.56		#6	0		#6	0		#6	0.53		#6	0		#6	0		#6	0
#7	<0.01		#11	0.17		#7	0.63					#7	0.46		#7	0.83		#7	0		#7	0		#7	0.23		#7	0		#7	0		#7	0
#8	0		#13	0		#8	0.63								#8	0.09		#8	0		#8	0		#8	0		#8	0		#8	0		#8	0
#9	<0.01		#14	0.13		#9	0								#9	0.25		#9	0		#9	0					#9	0		#9	0
#10	<0.01		#19	0.03		#10	0.07								#10	0		#10	0		#10	0					#10	0		#10	0
#11	<0.01					#11	0											#11	0		#11	0
#12	<0.01					#12	0.77														#12	0
#13	0					#13	0.9														#13	0
#14	<0.01																				#14	0
#15	0.11																				#15	0
#16	0																				#16	0
#17	0																				#17	0
#18	0.17																				#18	0
#19	0.4																				#19	0
#20	0.27																				#20	0
#21	0.01																				#21	0
#22	<0.01																				#22	0
#23	0																				#23	<0.01
#24	0.33																				#24	<0.01
#25	<0.01																				#25	0
																					#26	0
																					#27	0
																					#28	0
																					#29	0
																					#30	0
																					#31	0
																					#32	0
																					#33	0
																					#34	0
																					#35	0
																					#36	0
																					#37	0
																					#38	0
																					#39	0
																					#40	0
																					#41	0
																					#42	0
																					#43	0
																					#44	0
																					#45	0
																					#46	0
																					#47	0
																					#48	0
																					#49	0
																					#50	0
																					#51	0
																					#52	0
																					#53	0
																					#54	0
																					#55	0
																					#56	0
																					#57	0
																					#58	0
																					#59	0
																					#60	0
																					#61	0
																					#62	0
																					#63	0
																					#64	0
																					#65	0
																					#66	0
																					#67	0
																					#68	0
																					#69	0
																					#70	0
																					#71	0
																					#72	0
																					#73	0
																					#74	0
																					#75	0
																					#76	0
																					#77	0
																					#78	0
																					#79	0
																					#80	0
																					#81	0
																					#82	0
																					#83	0
																					#84	0
																					#85	0
																					#86	0
																					#87	0
																					#88	0
																					#89	0
																					#90	0
																					#91	0
																					#92	0
																					#93	0
																					#94	0
																					#95	0
																					#96	0
																					#97	0
