# Supplementary material for: Multi-Strain Infections and ‘Relapse’ of Leucocytozoon sabrazesi Gametocytes in Domestic Chickens in Southern China
Source: PLoS One. 2014 Apr 11;9(4):e94877. doi: 10.1371/journal.pone.0094877 (PMC3984278; doi:10.1371/journal.pone.0094877)
Supplement: Table S2 — Estimates of pairwise genetic distance of the Leucocytozoon sabrazesi coxIII gene. The numbers of base substitutions per site (bottom half) and standard errors (top half) were estimated using Tamura-Nei model implemented in MEGA5. The coloring was done using Excel conditional formatting for easy viewing. HC and ZZ are chickens from Haicang and Zhangzhou of Fujian Province, respectively; GZ are chickens from Ganzhou of Jiangxi province. (XLSX) [file pone.0094877.s005.xlsx]

## Sheet: MatrixOutput
	ZZ18-5	ZZ18-8	ZZ19-11	ZZ24-21	ZZ24-22	ZZ24-23	ZZ24-24	ZZ24-25	ZZ24-27	ZZ24-28	HC2-7	HC2-8	HC2-11	HC2-12	HC2-13	HC2-15	HC2-16	HC2-17	HC2-18	HC2-19	HC4-1	GZ1-2	GZ6-1	GZ6-2	GZ7-1	GZ7-2	GZ7-6
ZZ18-5		0.00352231	0.0021289	0.00571282	0.00577141	0.00560414	0.00595372	0.00622176	0.00550072	0.0058244	0.00169341	0.00424855	0.00281847	0.0040913	0.00604364	0.00271884	0.00434716	0.00443786	0.00423386	0.00388491	0.00403207	0.00291929	0.00307535	0.00289936	0.00547678	0.00575938	0.00241155
ZZ18-8	0.00949758		0.00387208	0.00575717	0.00626276	0.00576283	0.00605116	0.00657136	0.00579214	0.00602548	0.00359746	0.00317287	0.00420472	0.00291442	0.00607002	0.00382865	0.00315362	0.00354471	0.00507416	0.00262226	0.00415015	0.00429466	0.00431251	0.00466803	0.0055973	0.00636809	0.00391042
ZZ19-11	0.00403832	0.0109315		0.00569305	0.00576926	0.00562583	0.00593296	0.00621566	0.00546563	0.00588775	0.00127849	0.00437751	0.00254146	0.00421029	0.00597338	0.00263882	0.00437243	0.0044233	0.00427696	0.00390127	0.00387561	0.0027288	0.0028671	0.00278046	0.00546188	0.00577533	0.00217797
ZZ24-21	0.0251082	0.0236129	0.0237344		0.00436838	0.00282518	0.00326918	0.0043465	0.00397085	0.00318531	0.00548718	0.00543126	0.00599163	0.00524166	0.00375185	0.00566656	0.00543454	0.00557433	0.00627324	0.00579708	0.00445945	0.00567056	0.00585668	0.00618816	0.00262248	0.00422445	0.00567582
ZZ24-22	0.0264623	0.0279261	0.0250865	0.0150621		0.00321995	0.00412143	0.00223625	0.00240239	0.00342883	0.0055107	0.00580358	0.00604493	0.00522585	0.00402553	0.00550964	0.00582884	0.00601035	0.00618446	0.00594191	0.00520863	0.00527148	0.00599909	0.00637111	0.00345182	0.00277976	0.00528911
ZZ24-23	0.0237583	0.0222545	0.0223865	0.00677024	0.00812405		0.00236458	0.0034489	0.00354557	0.00129976	0.00540048	0.00510827	0.00588457	0.00456319	0.00253296	0.005662	0.00512325	0.00530596	0.00598534	0.00549109	0.00449107	0.0051454	0.00584269	0.0064557	0.00138187	0.00295226	0.00516252
ZZ24-24	0.0251082	0.0236129	0.0237344	0.00812453	0.0122565	0.004039		0.00428581	0.00429069	0.00272802	0.00571073	0.00568407	0.00614006	0.00483061	0.00353558	0.00595734	0.00573329	0.00586806	0.0064874	0.00611699	0.0048471	0.00540955	0.00602058	0.00669646	0.00195169	0.00392633	0.0054764
ZZ24-25	0.0278412	0.0293061	0.0264623	0.0164223	0.0040422	0.00947498	0.013613		0.00256678	0.003621	0.00595721	0.00613162	0.00641481	0.00559836	0.00431589	0.00591169	0.00613315	0.00625139	0.00652469	0.006292	0.00541963	0.00576898	0.00644437	0.00671621	0.00367337	0.00318885	0.00579706
ZZ24-27	0.0221664	0.0236077	0.0207966	0.0136973	0.00403873	0.00953748	0.0136973	0.0053842		0.00379286	0.0052389	0.0052636	0.00577145	0.00532821	0.0043719	0.00509048	0.00525256	0.00547135	0.00562681	0.00533965	0.00467902	0.00557072	0.00580927	0.00609385	0.00371709	0.00322272	0.00543463
ZZ24-28	0.0252391	0.0237219	0.0238652	0.00814932	0.00950287	0.00134309	0.00539991	0.0108556	0.0109347		0.00565184	0.00535116	0.00610238	0.00483817	0.0028448	0.00587899	0.00538344	0.00553495	0.00617497	0.0057691	0.00484104	0.00539072	0.00610821	0.00664387	0.00193985	0.00321758	0.00541797
HC2-7	0.00268485	0.00953509	0.00134305	0.0222653	0.0236182	0.0209174	0.0222653	0.0249921	0.0193483	0.0223865		0.00413095	0.00225841	0.00393589	0.00574927	0.00219525	0.00414049	0.00421	0.00396967	0.00363813	0.00363094	0.00237032	0.00259721	0.00243518	0.00523314	0.00555171	0.00173442
HC2-8	0.0151915	0.00814557	0.0138338	0.0237219	0.0250742	0.0194443	0.0237219	0.02645	0.0207878	0.0209014	0.0124097		0.00472048	0.00280109	0.00543969	0.00440317	0.00185036	0.00216337	0.00470756	0.00274642	0.00469388	0.00458968	0.00477817	0.00517248	0.00527379	0.00575178	0.00440183
HC2-11	0.00674075	0.013651	0.00539324	0.0264621	0.0278356	0.025093	0.0264621	0.0292155	0.0235243	0.0265717	0.00404143	0.0165322		0.00447606	0.00572806	0.00307543	0.00472903	0.00481179	0.00461626	0.00431852	0.00432058	0.00330813	0.00348	0.00337872	0.00569323	0.00604835	0.00283247
HC2-12	0.0137059	0.00674599	0.0123488	0.0194306	0.0207825	0.015198	0.0165438	0.0221512	0.0194261	0.0166344	0.0109412	0.00677081	0.0150513		0.00516588	0.00419233	0.00273436	0.00314565	0.00468161	0.00303767	0.00407374	0.00403721	0.00442678	0.00496382	0.00432181	0.00529396	0.00375089
HC2-13	0.026852	0.0253105	0.025477	0.0122888	0.0136436	0.0054009	0.00949913	0.0150029	0.0151143	0.00677224	0.0239809	0.0224733	0.0251897	0.0209014		0.00593495	0.00545183	0.00558343	0.00640124	0.00568829	0.00498951	0.00546565	0.00625425	0.00683358	0.00293932	0.00388839	0.00558683
HC2-15	0.00674872	0.0108865	0.00540059	0.0236316	0.0235246	0.0222817	0.0236316	0.0248995	0.0192706	0.0237519	0.00403832	0.0137632	0.00810302	0.012295	0.0253455		0.00441257	0.00448769	0.00375832	0.0038449	0.00397929	0.00308186	0.0034143	0.00338076	0.00550954	0.00575337	0.00271753
HC2-16	0.0151115	0.00812217	0.0137536	0.0236129	0.0249766	0.0193445	0.0236129	0.0263524	0.0206992	0.0207922	0.0123387	0.00268684	0.0164731	0.00674599	0.0223451	0.0136929		0.00217523	0.00467403	0.00269324	0.00459654	0.00458188	0.00476311	0.00519893	0.00529734	0.00578869	0.00440715
HC2-17	0.016472	0.00947304	0.0151112	0.0249859	0.0263517	0.0207117	0.0249859	0.0277306	0.0220685	0.0221612	0.0136945	0.00403065	0.0178348	0.00809608	0.0237149	0.0150516	0.00404246		0.00479934	0.00294337	0.00490965	0.00461835	0.00491363	0.00520017	0.00551134	0.00589788	0.00439984
HC2-18	0.0151221	0.0194127	0.0137632	0.0281713	0.0265433	0.023827	0.0281713	0.0279202	0.0222326	0.0253117	0.012347	0.0166197	0.0164656	0.0166079	0.0283396	0.0108929	0.0165317	0.017894		0.0047593	0.00500995	0.00454713	0.00483092	0.00487556	0.00608168	0.0060436	0.00430042
HC2-19	0.012347	0.00539859	0.010993	0.0237219	0.0250742	0.0194443	0.0237219	0.02645	0.0207878	0.0209014	0.00958758	0.00542351	0.0136913	0.00677081	0.0224733	0.0109384	0.00539859	0.00674572	0.0166197		0.00410838	0.00426097	0.00445021	0.00479475	0.00569014	0.00606416	0.00397391
HC4-1	0.0136013	0.0122089	0.0122429	0.0165387	0.0207821	0.0151844	0.0165387	0.0221499	0.0165357	0.016619	0.0108519	0.0150501	0.0149706	0.0108866	0.0208813	0.0122078	0.0149999	0.0163619	0.0193259	0.0122408		0.00424594	0.00429815	0.00460847	0.00428632	0.00514495	0.00384312
GZ1-2	0.00674676	0.0136931	0.00539959	0.0236237	0.0220756	0.0193521	0.0207105	0.0234475	0.0236182	0.0208012	0.00403886	0.0166144	0.00811909	0.0122871	0.0223573	0.00811807	0.016535	0.0178964	0.0165374	0.0137536	0.0150027		0.00355589	0.00344843	0.00491052	0.0053476	0.00218239
GZ6-1	0.00813145	0.0150155	0.00678145	0.0277624	0.0291578	0.0263722	0.0277624	0.03054	0.0248453	0.0278413	0.0054384	0.0178481	0.00956537	0.0163878	0.0294275	0.00948491	0.0178192	0.0191834	0.0177933	0.015026	0.016349	0.00951931		0.00353956	0.00560239	0.00605632	0.00312326
GZ6-2	0.0067717	0.0137513	0.00542483	0.0237281	0.0280518	0.0253537	0.0267016	0.0294318	0.0237219	0.026852	0.00405544	0.0167094	0.00812321	0.0151915	0.0284988	0.00815168	0.0166109	0.017972	0.0166231	0.0138309	0.0150519	0.00814767	0.00949383		0.00628663	0.00651142	0.00290859
GZ7-1	0.0222872	0.0207966	0.0209174	0.00540018	0.00950362	0.00134312	0.002687	0.0108563	0.0109362	0.00269512	0.019458	0.0209066	0.0236239	0.0137708	0.00677271	0.0208211	0.0207966	0.0221657	0.0253197	0.0209066	0.0137591	0.0179126	0.0249128	0.0238652		0.00326035	0.00493817
GZ7-2	0.0250056	0.0264552	0.0236308	0.0136467	0.00674677	0.00674708	0.0108563	0.00809691	0.00815324	0.00811862	0.0221703	0.0236202	0.0263629	0.0193445	0.012244	0.0235385	0.0235218	0.0248959	0.0250743	0.0236202	0.0193367	0.0206353	0.0276764	0.0265807	0.0081191		0.00536217
GZ7-6	0.00538422	0.0122858	0.00403875	0.0250928	0.023524	0.0208012	0.0221596	0.0248978	0.022155	0.0222598	0.00268695	0.0151777	0.00675825	0.0108875	0.0238331	0.0067465	0.015108	0.0164676	0.0151091	0.0123369	0.0136013	0.00404128	0.0081674	0.00676872	0.0193521	0.0220761
