# Supplementary material for: Multi-Strain Infections and ‘Relapse’ of Leucocytozoon sabrazesi Gametocytes in Domestic Chickens in Southern China
Source: PLoS One. 2014 Apr 11;9(4):e94877. doi: 10.1371/journal.pone.0094877 (PMC3984278; doi:10.1371/journal.pone.0094877)
Supplement: Table S3 — Estimates of average genetic distances of the Leucocytozoon sabrazesi coxIII gene between three sampling sites. (XLSX) [file pone.0094877.s006.xlsx]

## Sheet: MatrixOutput
	Group1	Group2	Group3
Group1		0.00352903	0.00337932
Group2	0.0188007		0.00292525
Group3	0.0173491	0.0163204
