# Supplementary material for: Multi-Strain Infections and ‘Relapse’ of Leucocytozoon sabrazesi Gametocytes in Domestic Chickens in Southern China
Source: PLoS One. 2014 Apr 11;9(4):e94877. doi: 10.1371/journal.pone.0094877 (PMC3984278; doi:10.1371/journal.pone.0094877)
Supplement: Table S4 — Gametocytemia in three infected chickens over time. (XLSX) [file pone.0094877.s007.xlsx]

## Sheet: Sheet1
Date	HC1	HC2	HC3
	‰ Gametocytemia	‰ Gametocytemia	‰ Gametocytemia
2013-04-01	1	0	0.17
2013-04-08	0.11	<0.01	0.41
2013-04-16	0.2	0.07	1.63
2013-04-22	0.12	0.08	1.01
2013-04-29	0.04	0.27	0.66
2013-05-06	<0.01	0	0.84
2013-05-12	<0.01	0.02	0.45
2013-05-17	0	<0.01	<0.01
2013-05-21	<0.01	<0.01	0.19
2013-05-28	<0.01	<0.01	0.57
2013-06-04	0	<0.01	0.13
2013-06-10	0	0.04	0.18
2013-06-17	0	0	0.12
2013-06-24	0	0	0.1
2013-07-02	0	0	0.1
2013-07-10	0	0	0.05
2013-07-15	0	0	<0.01
2013-07-22	0	<0.01	0
2013-07-30	0	0	0
2013-08-05	0	<0.01	<0.01
2013-08-11	0	0	<0.01
2013-08-15	0	0	0
2013-08-22	0	0	0
2013-08-26	0	0	0
2013-09-03	0	0	0
2013-09-11	0	0	0
2013-09-18	0	0	0
2013-09-25	0	0	0
