# Supplementary material for: Multi-Strain Infections and ‘Relapse’ of Leucocytozoon sabrazesi Gametocytes in Domestic Chickens in Southern China
Source: PLoS One. 2014 Apr 11;9(4):e94877. doi: 10.1371/journal.pone.0094877 (PMC3984278; doi:10.1371/journal.pone.0094877)
Supplement: Table S5 — Estimates of pairwise genetic distance of the Leucocytozoon sabrazesi coxIII gene (747 coding segment) using 17 cloned sequences from chicken ZZ24 and HC2 after removing potential errors introduced by Taq polymerase. The analyses were performed as those in Table S2. (XLS) [file pone.0094877.s008.xls]

## Sheet: MatrixOutput
	ZZ24-21	ZZ24-22	ZZ24-23	ZZ24-24	ZZ24-25	ZZ24-27	ZZ24-28	HC2-7	HC2-8	HC2-11	HC2-12	HC2-13	HC2-15	HC2-16	HC2-17	HC2-18	HC2-19
ZZ24-21		0.00383812	0.0022963	0.00191184	0.00383812	0.00373956	0.0022963	0.00520812	0.00506509	0.00520812	0.00498592	0.00253612	0.00526933	0.00506509	0.00506509	0.00520608	0.00536491
ZZ24-22	0.0109362		0.00289845	0.00320733	0	0.00194062	0.00289845	0.0055029	0.00554912	0.0055029	0.00516051	0.00317678	0.00548216	0.00554912	0.00554912	0.0051049	0.00567845
ZZ24-23	0.0040563	0.00676976		0.00138187	0.00289845	0.00354557	0	0.00540048	0.00494281	0.00540048	0.00456319	0.0012501	0.00548732	0.00494281	0.00494281	0.00508788	0.00523558
ZZ24-24	0.00269524	0.00814932	0.00134312		0.00320733	0.00371709	0.00138187	0.00523314	0.00512505	0.00523314	0.00432181	0.00183413	0.00532393	0.00512505	0.00512505	0.0052323	0.00543389
ZZ24-25	0.0109362	0	0.00676976	0.00814932		0.00194062	0.00289845	0.0055029	0.00554912	0.0055029	0.00516051	0.00317678	0.00548216	0.00554912	0.00554912	0.0051049	0.00567845
ZZ24-27	0.0109362	0.00269489	0.00953748	0.0109362	0.00269489		0.00354557	0.0052389	0.00508744	0.0052389	0.00532821	0.0037556	0.00513269	0.00508744	0.00508744	0.0046501	0.00520948
ZZ24-28	0.0040563	0.00676976	0	0.00134312	0.00676976	0.00953748		0.00540048	0.00494281	0.00540048	0.00456319	0.0012501	0.00548732	0.00494281	0.00494281	0.00508788	0.00523558
HC2-7	0.019458	0.0222598	0.0209174	0.019458	0.0222598	0.0193483	0.0209174		0.00392127	0	0.00393589	0.00524099	0.0017906	0.00392127	0.00392127	0.0026761	0.0033488
HC2-8	0.0194487	0.0222493	0.0179966	0.0194487	0.0222493	0.0193408	0.0179966	0.0109948		0.00392127	0.00251721	0.00478977	0.0040044	0	0	0.00345378	0.0019225
HC2-11	0.019458	0.0222598	0.0209174	0.019458	0.0222598	0.0193483	0.0209174	0	0.0109948		0.00393589	0.00524099	0.0017906	0.00392127	0.00392127	0.0026761	0.0033488
HC2-12	0.0166382	0.0194261	0.015198	0.0137708	0.0194261	0.0194261	0.015198	0.0109412	0.00540009	0.0109412		0.00475267	0.00398791	0.00251721	0.00251721	0.00384267	0.00267929
HC2-13	0.00540144	0.0081186	0.00134016	0.00268492	0.0081186	0.0108898	0.00134016	0.0195507	0.0166339	0.0195507	0.0165583		0.0053494	0.00478977	0.00478977	0.00493749	0.00505727
HC2-15	0.0194533	0.0222545	0.0209119	0.0194533	0.0222545	0.0193445	0.0209119	0.00269486	0.010993	0.00269486	0.0109398	0.0195453		0.0040044	0.0040044	0.00199838	0.00340168
HC2-16	0.0194487	0.0222493	0.0179966	0.0194487	0.0222493	0.0193408	0.0179966	0.0109948	0	0.0109948	0.00540009	0.0166339	0.010993		0	0.00345378	0.0019225
HC2-17	0.0194487	0.0222493	0.0179966	0.0194487	0.0222493	0.0193408	0.0179966	0.0109948	0	0.0109948	0.00540009	0.0166339	0.010993	0		0.00345378	0.0019225
HC2-18	0.0194533	0.0193445	0.0180004	0.0194533	0.0193445	0.0164748	0.0180004	0.00542529	0.00819017	0.00542529	0.0109398	0.0166376	0.00269474	0.00819017	0.00819017		0.00346966
HC2-19	0.0194487	0.0222493	0.0179966	0.0194487	0.0222493	0.0193408	0.0179966	0.0081912	0.00269453	0.0081912	0.00540009	0.0166339	0.00819017	0.00269453	0.00269453	0.00819017

## Sheet: Caption
Table. Estimates of Evolutionary Divergence between Sequences
The number of base substitutions per site from between sequences are shown. Standard error estimate(s) are shown above the diagonal. Analyses were conducted using the Tamura-Nei model [1]. The analysis involved 17 nucleotide sequences. All positions containing gaps and missing data were eliminated. There were a total of 747 positions in the final dataset. Evolutionary analyses were conducted in M…
1. Tamura K. and Nei M. (1993). Estimation of the number of nucleotide substitutions in the control region of mitochondrial DNA in humans and chimpanzees. Molecular Biology and Evolution 10:512-526.
2. Tamura K., Peterson D., Peterson N., Stecher G., Nei M., and Kumar S. (2011). MEGA5: Molecular Evolutionary Genetics Analysis using Maximum Likelihood, Evolutionary Distance, and Maximum Parsimony Methods. Molecular Biology and Evolution 28: 2731-2739.
Disclaimer: Although utmost care has been taken to ensure the correctness of the caption, the caption text is provided "as is" without any warranty of any kind. Authors advise the user to carefully check the caption prior to its use for any purpose and report any errors or problems to the authors immediately (www.megasoftware.net). In no event shall the authors and their employers be liable for a…
